# Supplementary material for: 1,1′-Diphenyl-3,3′-(p-phenyl­enedicarbon­yl)dithio­urea
Source: Acta Crystallogr Sect E Struct Rep Online. 2010 Jan 9;66(Pt 2):o314. doi: 10.1107/S1600536809055834 (PMC2979780; doi:10.1107/S1600536809055834)
Supplement: Supplementary file 2 [file e-66-0o314-Isup2.hkl]

# 
# h,k,l, Fc-squared, Fo-squared, sigma(Fo-squared) and status flag 
# 
data_I
_shelx_title ' bobx139m in P-1' 
_shelx_refln_list_code          4 
_shelx_F_calc_maximum       89.50 
_exptl_crystal_F_000       226.00 
_reflns_d_resolution_high  0.8411 
 
loop_ 
 _symmetry_equiv_pos_as_xyz 
 'x, y, z' 
 '-x, -y, -z' 
 
_cell_length_a     5.7691 
_cell_length_b     7.9195 
_cell_length_c    11.5339 
_cell_angle_alpha  75.961 
_cell_angle_beta   87.000 
_cell_angle_gamma  89.861 
 
_shelx_F_squared_multiplier     1.000 
 
loop_ 
 _refln_index_h 
 _refln_index_k 
 _refln_index_l 
 _refln_F_squared_calc 
 _refln_F_squared_meas 
 _refln_F_squared_sigma 
 _refln_observed_status 
   1   0   0        0.03        0.42      0.31 o 
   2   0   0       89.40       75.72      1.59 o 
   3   0   0       32.95       24.90      1.66 o 
   4   0   0       12.50       12.86      1.41 o 
   5   0   0        3.13        4.03      1.11 o 
   6   0   0       22.77       20.27      2.19 o 
  -6   1   0        1.06        0.48      1.12 o 
  -5   1   0        0.22        0.05      1.05 o 
  -4   1   0        9.45       10.47      1.29 o 
  -3   1   0      433.71      429.54      5.53 o 
  -2   1   0      480.79      467.84      5.46 o 
  -1   1   0      124.93      118.46      2.15 o 
   0   1   0       87.10       82.80      1.57 o 
   1   1   0        7.60        6.89      0.51 o 
   2   1   0      146.23      140.46      2.88 o 
   3   1   0      257.48      260.77      5.80 o 
   4   1   0        1.89        2.46      0.91 o 
   5   1   0      172.03      172.34      5.59 o 
   6   1   0       20.65       18.29      2.18 o 
  -6   2   0        0.12        1.54      1.53 o 
  -5   2   0        0.23        0.00      0.97 o 
  -4   2   0       20.91       20.40      1.86 o 
  -3   2   0        1.67        2.28      0.61 o 
  -2   2   0        0.05        1.87      0.54 o 
  -1   2   0        4.02        2.19      0.58 o 
   0   2   0      490.62      487.68      5.03 o 
   1   2   0     4082.03     4510.64     34.20 o 
   2   2   0      506.90      555.65      6.69 o 
   3   2   0      171.76      153.57      3.41 o 
   4   2   0       24.90       26.46      1.56 o 
   5   2   0        5.66        6.16      1.34 o 
   6   2   0       42.88       42.12      3.21 o 
  -6   3   0       69.94       75.53      4.23 o 
  -5   3   0      101.87      100.91      4.46 o 
  -4   3   0       99.14       98.81      3.97 o 
  -3   3   0      136.00      134.38      3.37 o 
  -2   3   0       77.98       68.04      2.12 o 
  -1   3   0      747.33      774.08      8.01 o 
   0   3   0      123.01      131.72      2.49 o 
   1   3   0      116.97      109.90      2.43 o 
   2   3   0        3.08        2.84      0.64 o 
   3   3   0      263.34      270.27      5.09 o 
   4   3   0       40.17       41.48      2.81 o 
   5   3   0        4.95        6.91      1.36 o 
   6   3   0       17.68       19.75      2.30 o 
  -6   4   0        2.44        5.62      2.23 o 
  -5   4   0       13.20        9.00      1.82 o 
  -4   4   0        6.78       11.99      1.61 o 
  -3   4   0      101.60       99.73      3.06 o 
  -2   4   0      245.83      242.69      4.42 o 
  -1   4   0      493.69      545.63      6.59 o 
   0   4   0      383.06      418.52      5.51 o 
   1   4   0        3.62        2.80      0.65 o 
   2   4   0      339.66      332.77      5.59 o 
   3   4   0        4.15        8.49      1.07 o 
   4   4   0       16.11       16.22      1.48 o 
   5   4   0       13.95       11.47      1.74 o 
   6   4   0        2.47        6.31      1.71 o 
  -5   5   0       42.22       45.42      4.37 o 
  -4   5   0       78.13       80.78      5.26 o 
  -3   5   0       21.70       23.08      2.12 o 
  -2   5   0      222.00      216.17      5.82 o 
  -1   5   0        1.62        5.01      1.00 o 
   0   5   0       26.65       27.18      1.84 o 
   1   5   0      249.99      245.93      4.55 o 
   2   5   0        8.74       13.96      2.15 o 
   3   5   0       18.94       21.09      1.60 o 
   4   5   0       20.14       22.77      1.88 o 
   5   5   0       26.08       30.66      2.64 o 
  -5   6   0        0.25        4.04      3.59 o 
  -4   6   0       43.58       43.48      4.61 o 
  -3   6   0       23.61       24.76      2.32 o 
  -2   6   0      155.72      131.49      8.50 o 
  -1   6   0       95.16       95.44      5.66 o 
   0   6   0       60.49       52.23      4.55 o 
   1   6   0        6.35        6.36      1.24 o 
   2   6   0        1.62        3.41      0.91 o 
   3   6   0       32.25       35.18      2.37 o 
   4   6   0        9.97       14.82      1.94 o 
   5   6   0        0.03        0.00      1.79 o 
  -4   7   0       27.78       35.39      4.06 o 
  -3   7   0        3.70        7.11      1.67 o 
  -2   7   0        0.26        0.78      2.42 o 
  -1   7   0       10.87       12.01      1.68 o 
   0   7   0       74.41       65.87      3.47 o 
   1   7   0       86.63       83.92      3.95 o 
   2   7   0       26.93       23.91      3.67 o 
   3   7   0       18.94       21.63      4.84 o 
   4   7   0        7.15        9.50      4.31 o 
  -3   8   0        0.14        0.93      1.56 o 
  -2   8   0       43.42       43.42      3.27 o 
  -1   8   0       16.52       23.02      2.35 o 
   0   8   0        3.06        6.14      1.56 o 
   1   8   0       10.84       12.72      2.63 o 
   2   8   0       27.57       26.90      3.51 o 
   3   8   0       10.20        9.59      2.37 o 
  -1   9   0       19.04       15.89      5.87 o 
   0   9   0        0.21        0.00      1.83 o 
   1   9   0       17.48       21.29      3.49 o 
  -2  -8   1        0.63        2.99      1.53 o 
  -1  -8   1        3.71       10.99      2.05 o 
   0  -8   1        6.37        7.48      1.77 o 
   1  -8   1        3.26        3.19      1.55 o 
   2  -8   1       66.29       57.78      4.45 o 
   3  -8   1        0.56        0.00      2.01 o 
  -4  -7   1        0.08        3.22      1.75 o 
  -3  -7   1        0.81        2.48      1.30 o 
  -2  -7   1        0.69        2.03      3.68 o 
  -1  -7   1      136.34      127.38      5.03 o 
   0  -7   1       23.83       23.28      2.31 o 
   1  -7   1       58.67       50.24      3.33 o 
   2  -7   1        0.14        1.02      1.33 o 
   3  -7   1        6.15        8.92      1.70 o 
   4  -7   1       11.33       10.96      2.70 o 
  -4  -6   1       29.49       35.39      2.41 o 
  -3  -6   1       59.80       60.57      2.87 o 
  -2  -6   1       90.05       90.31      3.93 o 
  -1  -6   1      108.77      103.85      4.17 o 
   0  -6   1       75.96       67.86      3.39 o 
   1  -6   1       24.62       22.43      2.09 o 
   2  -6   1       36.94       40.01      2.77 o 
   3  -6   1       56.48       47.45      6.53 o 
   4  -6   1       18.87       18.77      3.05 o 
   5  -6   1        0.44        1.83      2.69 o 
  -5  -5   1        1.77        4.36      1.47 o 
  -4  -5   1        0.45        0.87      1.03 o 
  -3  -5   1       74.82       71.77      2.96 o 
  -2  -5   1       72.55       71.58      2.69 o 
  -1  -5   1      192.01      188.15      4.00 o 
   0  -5   1      262.68      241.15      5.93 o 
   1  -5   1        6.72       10.38      1.44 o 
   2  -5   1        4.70        8.56      1.35 o 
   3  -5   1       82.59       66.87      3.42 o 
   4  -5   1       13.10       13.03      2.43 o 
   5  -5   1        5.95       11.35      2.38 o 
  -6  -4   1        0.01        1.66      2.43 o 
  -5  -4   1       17.23       18.81      2.03 o 
  -4  -4   1        0.14        1.37      1.28 o 
  -3  -4   1       70.94       69.06      3.00 o 
  -2  -4   1       74.35       79.28      2.65 o 
  -1  -4   1       56.84       56.31      1.94 o 
   0  -4   1      176.99      172.81      2.96 o 
   1  -4   1      174.50      183.12      4.82 o 
   2  -4   1       30.44       29.18      1.36 o 
   3  -4   1      185.64      181.77      4.12 o 
   4  -4   1      119.76      113.07      5.53 o 
   5  -4   1       21.11       22.23      3.30 o 
   6  -4   1        0.19        0.00      2.07 o 
  -6  -3   1       32.37       27.93      3.38 o 
  -5  -3   1        7.42        6.84      1.44 o 
  -4  -3   1       36.14       36.30      3.26 o 
  -3  -3   1       30.06       30.08      1.65 o 
  -2  -3   1        0.77        2.44      0.62 o 
  -1  -3   1       46.04       46.48      1.65 o 
   0  -3   1     1065.05     1153.42     10.76 o 
   1  -3   1      842.69      872.85     11.26 o 
   2  -3   1        3.39        5.78      0.73 o 
   3  -3   1        5.57        4.80      1.30 o 
   4  -3   1        0.51        0.94      0.87 o 
   5  -3   1       81.72       77.28      3.98 o 
   6  -3   1       34.97       37.30      3.07 o 
  -6  -2   1       27.69       28.51      2.62 o 
  -5  -2   1        0.80        1.59      2.35 o 
  -4  -2   1        2.68        5.73      0.94 o 
  -3  -2   1       12.84       12.53      1.03 o 
  -2  -2   1      807.96      891.12      9.45 o 
  -1  -2   1      480.01      522.42      5.92 o 
   0  -2   1     1057.70     1179.66     11.87 o 
   1  -2   1       41.86       39.82      1.41 o 
   2  -2   1      663.31      734.37      9.42 o 
   3  -2   1       76.50       63.27      2.04 o 
   4  -2   1      107.26       97.39      3.83 o 
   5  -2   1       11.12       10.00      1.59 o 
   6  -2   1       10.75       11.96      1.88 o 
  -6  -1   1       49.78       56.53      3.58 o 
  -5  -1   1       39.39       36.60      2.59 o 
  -4  -1   1        0.24        2.21      0.74 o 
  -3  -1   1       72.32       65.40      2.11 o 
  -2  -1   1      317.66      294.51      4.25 o 
  -1  -1   1      566.59      586.72      5.87 o 
   0  -1   1     2490.40     2634.78     20.41 o 
   1  -1   1      965.05     1098.97     10.67 o 
   2  -1   1      436.65      435.78      5.18 o 
   3  -1   1      169.28      178.39      4.51 o 
   4  -1   1        9.77        8.85      1.25 o 
   5  -1   1        1.74        3.96      1.29 o 
   6  -1   1        0.07        1.07      1.07 o 
  -6   0   1       25.41       25.70      2.39 o 
  -5   0   1       22.95       21.78      3.31 o 
  -4   0   1      118.76      117.70      5.90 o 
  -3   0   1       35.02       36.65      1.46 o 
  -2   0   1       20.70       17.34      0.92 o 
  -1   0   1      132.92      140.73      3.62 o 
   0   0   1       50.00       58.41      1.37 o 
   1   0   1     2054.92     2045.74     16.20 o 
   2   0   1      561.14      540.22     17.62 o 
   3   0   1      441.08      443.93      7.54 o 
   4   0   1      288.33      279.91      6.52 o 
   5   0   1       86.13       72.84      3.62 o 
   6   0   1       28.81       31.06      2.79 o 
  -6   1   1       23.26       23.31      2.36 o 
  -5   1   1      183.16      178.06      5.69 o 
  -4   1   1       25.28       26.66      1.97 o 
  -3   1   1      797.45      805.61      9.20 o 
  -2   1   1      831.72      834.69      8.52 o 
  -1   1   1       16.49       17.03      0.81 o 
   0   1   1      428.25      437.79      4.96 o 
   1   1   1     2364.38     2526.63     20.15 o 
   2   1   1      540.89      569.66     11.27 o 
   3   1   1        8.25        7.15      0.65 o 
   4   1   1       34.29       34.79      2.25 o 
   5   1   1        4.06        1.90      1.32 o 
   6   1   1        1.72        2.11      1.85 o 
  -6   2   1        6.55        6.32      1.59 o 
  -5   2   1       16.33       15.38      1.91 o 
  -4   2   1       13.21        8.64      1.34 o 
  -3   2   1       57.92       65.48      2.81 o 
  -2   2   1      228.70      234.82      3.91 o 
  -1   2   1        6.79        5.36      0.64 o 
   0   2   1     1934.55     2233.76     25.20 o 
   1   2   1     1972.95     2110.98     18.73 o 
   2   2   1       13.22       11.63      0.85 o 
   3   2   1       29.51       32.74      1.95 o 
   4   2   1      123.20      120.94      4.36 o 
   5   2   1        6.73        9.73      1.48 o 
   6   2   1       13.75       10.28      1.76 o 
  -6   3   1        0.48        0.00      1.27 o 
  -5   3   1        2.63        1.94      1.22 o 
  -4   3   1      167.65      160.80      5.81 o 
  -3   3   1       13.48       12.85      1.13 o 
  -2   3   1      481.29      473.56      6.41 o 
  -1   3   1     1356.12     1449.71     13.17 o 
   0   3   1       18.88       18.09      0.97 o 
   1   3   1       22.91       22.06      1.04 o 
   2   3   1       39.92       34.47      1.51 o 
   3   3   1      138.41      144.92      3.54 o 
   4   3   1       23.71       23.52      1.58 o 
   5   3   1       19.31       19.52      2.04 o 
   6   3   1        0.88        3.94      2.08 o 
  -6   4   1        8.57        8.15      1.85 o 
  -5   4   1       64.93       64.32      3.67 o 
  -4   4   1      458.66      480.00      9.64 o 
  -3   4   1      103.11      101.87      3.15 o 
  -2   4   1        3.11        4.53      0.81 o 
  -1   4   1      103.32       88.27      2.35 o 
   0   4   1       16.09       17.16      1.54 o 
   1   4   1     1633.55     1708.07     17.13 o 
   2   4   1       36.19       34.43      1.81 o 
   3   4   1       12.30       16.63      1.72 o 
   4   4   1        0.02        1.50      1.93 o 
   5   4   1        0.71        3.94      2.02 o 
   6   4   1        2.60        5.80      1.77 o 
  -5   5   1        8.09        8.66      2.11 o 
  -4   5   1       26.09       23.18      2.97 o 
  -3   5   1        0.28        1.26      1.20 o 
  -2   5   1      113.29      111.09      3.12 o 
  -1   5   1      453.31      451.25      6.40 o 
   0   5   1        5.02        9.37      1.05 o 
   1   5   1      220.75      216.78      4.24 o 
   2   5   1       13.04       13.29      1.16 o 
   3   5   1       24.82       29.01      1.78 o 
   4   5   1        5.17       10.54      1.33 o 
   5   5   1        9.78       15.84      1.98 o 
  -5   6   1        4.47        4.03      2.21 o 
  -4   6   1       53.43       60.58      4.82 o 
  -3   6   1        0.16        0.10      1.50 o 
  -2   6   1       41.90       36.19      2.54 o 
  -1   6   1       34.57       31.26      5.67 o 
   0   6   1       57.16       53.30      3.08 o 
   1   6   1        1.09        1.12      0.91 o 
   2   6   1      704.43      697.81     12.28 o 
   3   6   1       10.67       11.60      1.56 o 
   4   6   1       16.10       15.92      2.02 o 
   5   6   1        0.10        2.48      2.02 o 
  -4   7   1        5.52        7.98      2.14 o 
  -3   7   1       38.52       33.31      2.77 o 
  -2   7   1        6.93        7.29      1.51 o 
  -1   7   1       56.69       54.41      3.18 o 
   0   7   1       69.13       73.50      3.52 o 
   1   7   1       31.31       31.39      2.36 o 
   2   7   1        3.26        4.13      1.72 o 
   3   7   1       13.48       12.97      3.66 o 
   4   7   1       10.77       14.33      2.15 o 
  -3   8   1       21.44       27.12      2.81 o 
  -2   8   1        4.38        6.48      2.63 o 
  -1   8   1        2.01        3.87      1.89 o 
   0   8   1        0.81        0.00      1.47 o 
   1   8   1        6.37        5.37      2.69 o 
   2   8   1        8.81       10.11      2.28 o 
   3   8   1       33.63       29.86      7.91 o 
  -1   9   1       46.21       51.36      6.74 o 
   0   9   1        7.32        8.31      2.66 o 
   1   9   1       17.17       13.55      2.84 o 
  -2  -8   2       50.57       51.61      3.63 o 
  -1  -8   2        0.57        8.36      3.40 o 
   0  -8   2       45.07       45.02      3.32 o 
   1  -8   2       31.67       42.96      3.36 o 
   2  -8   2        1.08        0.83      1.50 o 
  -3  -7   2        1.50        2.30      2.10 o 
  -2  -7   2        5.03        3.18      1.30 o 
  -1  -7   2       23.68       22.84      2.31 o 
   0  -7   2        0.03        0.08      1.34 o 
   1  -7   2       29.80       34.34      3.27 o 
   2  -7   2        0.14        0.94      1.40 o 
   3  -7   2       45.79       48.12      3.46 o 
   4  -7   2        8.61       10.79      2.31 o 
  -4  -6   2        3.35        4.71      1.34 o 
  -3  -6   2       17.31       20.13      2.10 o 
  -2  -6   2       21.93       17.69      1.95 o 
  -1  -6   2      251.76      238.69      6.65 o 
   0  -6   2       70.99       66.83      3.48 o 
   1  -6   2      133.10      116.85      6.90 o 
   2  -6   2       42.25       37.43      2.78 o 
   3  -6   2        3.55        3.97      1.30 o 
   4  -6   2        5.97        7.73      2.35 o 
  -5  -5   2       13.43       15.54      2.59 o 
  -4  -5   2       68.57       65.69      3.09 o 
  -3  -5   2        1.16        1.92      1.16 o 
  -2  -5   2      241.73      233.46      5.06 o 
  -1  -5   2       13.65       13.79      1.71 o 
   0  -5   2       18.19       22.07      1.90 o 
   1  -5   2       83.25       83.90      3.68 o 
   2  -5   2       20.15       16.70      2.92 o 
   3  -5   2       18.62       20.85      2.15 o 
   4  -5   2       73.13       67.22      4.90 o 
   5  -5   2       20.09       22.04      3.14 o 
  -5  -4   2       27.48       28.52      3.21 o 
  -4  -4   2       44.77       40.34      3.55 o 
  -3  -4   2        2.28        4.84      1.27 o 
  -2  -4   2      337.79      356.01      6.12 o 
  -1  -4   2       33.09       32.81      1.62 o 
   0  -4   2        3.11        2.81      0.86 o 
   1  -4   2      254.41      247.87      5.88 o 
   2  -4   2        0.10        2.96      1.05 o 
   3  -4   2       16.35       12.36      1.53 o 
   4  -4   2       32.54       32.05      3.40 o 
   5  -4   2       86.38       78.29      5.52 o 
   6  -4   2        0.55        1.42      2.12 o 
  -6  -3   2       17.09       22.00      3.91 o 
  -5  -3   2        6.55        7.81      1.49 o 
  -4  -3   2       53.53       49.86      2.37 o 
  -3  -3   2       36.41       39.69      1.95 o 
  -2  -3   2       72.61       94.41      3.08 o 
  -1  -3   2       73.28       65.80      2.04 o 
   0  -3   2      334.58      335.88      4.40 o 
   1  -3   2      205.80      210.81      4.86 o 
   2  -3   2     1106.30     1178.88     11.85 o 
   3  -3   2       16.13       17.54      1.23 o 
   4  -3   2       14.59       17.41      1.77 o 
   5  -3   2       83.32       79.28      4.01 o 
   6  -3   2        1.77        1.39      1.33 o 
  -6  -2   2       83.87       93.77      9.16 o 
  -5  -2   2        1.97        1.26      1.14 o 
  -4  -2   2       88.07       85.32      2.95 o 
  -3  -2   2       60.71       56.41      3.97 o 
  -2  -2   2      319.85      355.39      5.29 o 
  -1  -2   2      204.04      201.88      3.36 o 
   0  -2   2       47.85       45.77      1.31 o 
   1  -2   2       38.80       33.29      1.08 o 
   2  -2   2       82.56       75.32      2.09 o 
   3  -2   2       19.62       19.18      1.20 o 
   4  -2   2      129.24      127.18      5.06 o 
   5  -2   2       19.08       19.20      2.18 o 
   6  -2   2        9.62       12.82      1.90 o 
  -6  -1   2       57.06       59.64      4.67 o 
  -5  -1   2      326.92      353.27      9.44 o 
  -4  -1   2       21.89       22.10      1.48 o 
  -3  -1   2        0.04        1.42      0.59 o 
  -2  -1   2      127.48      117.76      2.56 o 
  -1  -1   2      644.85      661.75      6.86 o 
   0  -1   2      126.80      129.83      2.14 o 
   1  -1   2     1216.47     1375.30     11.82 o 
   2  -1   2       86.30       83.80      2.03 o 
   3  -1   2      160.25      169.44      3.08 o 
   4  -1   2        1.85        1.87      0.98 o 
   5  -1   2        0.43        3.15      1.09 o 
   6  -1   2       21.97       21.47      2.26 o 
  -6   0   2       27.11       27.46      2.54 o 
  -5   0   2       40.52       51.80      3.04 o 
  -4   0   2      414.10      426.07      6.66 o 
  -3   0   2      316.00      322.14      5.09 o 
  -2   0   2      479.51      480.84      8.04 o 
  -1   0   2     1933.75     2095.09     25.05 o 
   0   0   2       20.03       18.54      0.67 o 
   1   0   2     3013.11     3214.67     24.62 o 
   2   0   2       66.75       57.62      1.45 o 
   3   0   2       67.73       60.17      2.58 o 
   4   0   2       91.69       77.88      3.35 o 
   5   0   2       55.75       50.32      3.06 o 
   6   0   2        4.29        6.30      1.97 o 
  -6   1   2        0.66        0.48      1.48 o 
  -5   1   2       45.18       49.63      3.00 o 
  -4   1   2      278.24      257.03      6.27 o 
  -3   1   2       29.97       24.76      1.39 o 
  -2   1   2        3.16        2.14      0.55 o 
  -1   1   2      350.31      335.31      4.85 o 
   0   1   2       48.07       44.19      0.98 o 
   1   1   2     8009.78     8463.86     86.66 o 
   2   1   2     2328.05     2410.27     19.82 o 
   3   1   2        7.04        8.73      1.07 o 
   4   1   2        7.38        7.82      1.23 o 
   5   1   2       38.43       31.51      3.44 o 
   6   1   2       18.44       19.36      2.50 o 
  -6   2   2       27.74       28.35      2.64 o 
  -5   2   2       24.31       21.83      2.01 o 
  -4   2   2        1.12        1.66      0.84 o 
  -3   2   2      127.64      116.01      3.03 o 
  -2   2   2      311.65      379.49      5.35 o 
  -1   2   2      856.10      921.20      8.97 o 
   0   2   2     1708.08     1850.89     15.07 o 
   1   2   2     1269.94     1294.81     11.24 o 
   2   2   2       20.52       22.35      1.11 o 
   3   2   2       17.05       17.65      1.14 o 
   4   2   2        0.81        1.05      0.85 o 
   5   2   2        5.96        8.13      1.37 o 
   6   2   2        3.02        0.03      1.30 o 
  -6   3   2        1.83        5.33      2.45 o 
  -5   3   2        0.65        0.00      1.01 o 
  -4   3   2      103.23      109.51      3.41 o 
  -3   3   2       65.05       55.60      2.25 o 
  -2   3   2       44.70       40.24      1.71 o 
  -1   3   2      207.99      216.95      3.66 o 
   0   3   2       25.76       21.41      1.18 o 
   1   3   2      242.20      235.64      3.72 o 
   2   3   2      375.38      361.11      5.25 o 
   3   3   2       10.28        8.99      0.97 o 
   4   3   2       33.93       33.48      1.76 o 
   5   3   2       11.80       12.17      1.74 o 
   6   3   2        0.30        0.00      1.20 o 
  -6   4   2        5.91        9.65      1.95 o 
  -5   4   2       11.26       10.27      2.01 o 
  -4   4   2      326.27      321.01      6.40 o 
  -3   4   2      187.37      193.53      4.55 o 
  -2   4   2       69.45       66.66      2.37 o 
  -1   4   2       68.99       63.73      2.07 o 
   0   4   2      892.34      961.32      9.89 o 
   1   4   2      689.78      681.94      7.81 o 
   2   4   2      590.02      588.62      7.62 o 
   3   4   2        0.03        2.38      0.81 o 
   4   4   2       44.91       43.77      2.25 o 
   5   4   2        0.43        2.38      1.39 o 
   6   4   2        9.76       11.25      1.88 o 
  -5   5   2        2.59        2.72      1.41 o 
  -4   5   2       45.97       44.80      2.46 o 
  -3   5   2      113.85      112.60      6.92 o 
  -2   5   2        0.77        2.70      0.80 o 
  -1   5   2       65.68       59.01      2.15 o 
   0   5   2        9.09        6.40      0.89 o 
   1   5   2       30.13       28.83      1.62 o 
   2   5   2        0.10        3.16      0.72 o 
   3   5   2      151.74      146.34      4.23 o 
   4   5   2       19.20       19.11      2.16 o 
   5   5   2        5.50        6.80      2.11 o 
  -5   6   2        0.03        5.42      2.15 o 
  -4   6   2       47.27       50.86      4.30 o 
  -3   6   2        0.66        0.00      1.23 o 
  -2   6   2        0.09        0.58      1.55 o 
  -1   6   2       62.19       62.90      3.03 o 
   0   6   2       40.26       37.66      1.82 o 
   1   6   2        0.29        1.44      0.91 o 
   2   6   2        7.10       13.64      3.06 o 
   3   6   2      106.07      106.05      4.51 o 
   4   6   2        5.38        7.66      1.59 o 
   5   6   2        5.36        5.85      2.01 o 
  -4   7   2        8.88       11.28      2.96 o 
  -3   7   2       69.95       69.82      3.88 o 
  -2   7   2        7.02        7.89      1.66 o 
  -1   7   2      119.31      105.75      5.24 o 
   0   7   2       85.15       89.24      3.77 o 
   1   7   2       10.18        9.61      2.10 o 
   2   7   2        1.54        2.26      1.13 o 
   3   7   2       17.61       19.82      2.21 o 
   4   7   2        0.03        0.79      1.42 o 
  -3   8   2       69.84       78.48      4.37 o 
  -2   8   2       13.43       14.11      2.03 o 
  -1   8   2        9.65        9.55      2.52 o 
   0   8   2       28.78       32.81      4.93 o 
   1   8   2        1.91        0.00      1.74 o 
   2   8   2       29.60       24.30      3.25 o 
   3   8   2       14.40       10.92      2.23 o 
  -1   9   2        0.36        4.63      4.47 o 
   0   9   2       21.01       23.87      3.69 o 
   1   9   2       15.66       18.50      3.24 o 
  -1  -8   3       36.65       40.15      3.38 o 
   0  -8   3       10.92       12.54      2.05 o 
   1  -8   3       30.35       34.60      3.12 o 
   2  -8   3       20.22       24.62      2.69 o 
  -3  -7   3        4.07       10.09      2.30 o 
  -2  -7   3       34.14       27.23      2.51 o 
  -1  -7   3        0.82        3.36      2.78 o 
   0  -7   3       14.86       13.09      1.99 o 
   1  -7   3        0.01        1.43      1.33 o 
   2  -7   3       11.84       16.22      2.15 o 
   3  -7   3        8.53        6.90      1.96 o 
  -4  -6   3        0.01        2.86      3.18 o 
  -3  -6   3       43.82       40.70      2.90 o 
  -2  -6   3        1.15        0.36      1.14 o 
  -1  -6   3        4.82        5.59      1.40 o 
   0  -6   3       43.92       48.09      3.15 o 
   1  -6   3       33.78       33.07      2.64 o 
   2  -6   3       59.21       52.25      3.32 o 
   3  -6   3       20.97       16.70      2.08 o 
   4  -6   3        0.71        2.16      1.84 o 
  -5  -5   3        0.00        4.89      1.99 o 
  -4  -5   3       62.98       55.68      4.26 o 
  -3  -5   3        1.85        3.35      1.04 o 
  -2  -5   3       11.51       12.67      2.13 o 
  -1  -5   3      485.78      448.86     28.21 o 
   0  -5   3      342.19      333.29      7.69 o 
   1  -5   3        8.12        8.89      1.47 o 
   2  -5   3       63.99       55.29      4.29 o 
   3  -5   3        7.96       10.81      1.64 o 
   4  -5   3        1.62        3.50      1.74 o 
   5  -5   3        0.29        3.25      2.11 o 
  -5  -4   3        1.33        3.93      2.72 o 
  -4  -4   3       58.55       57.64      3.29 o 
  -3  -4   3        6.74        7.14      1.30 o 
  -2  -4   3       18.91       18.35      1.40 o 
  -1  -4   3      288.79      279.23      4.99 o 
   0  -4   3       10.63       12.07      1.45 o 
   1  -4   3       75.47       72.15      3.21 o 
   2  -4   3       15.97       12.08      2.22 o 
   3  -4   3       38.37       34.92      2.37 o 
   4  -4   3       10.70       10.36      2.27 o 
   5  -4   3        1.58        2.35      2.07 o 
  -6  -3   3        8.73       10.75      4.05 o 
  -5  -3   3       17.57       17.57      2.58 o 
  -4  -3   3       44.10       39.82      2.29 o 
  -3  -3   3       32.86       29.90      1.73 o 
  -2  -3   3        1.32        1.25      0.64 o 
  -1  -3   3       99.55       98.78      3.46 o 
   0  -3   3      200.21      193.47      3.38 o 
   1  -3   3        2.44        2.68      0.88 o 
   2  -3   3      218.79      205.71      3.79 o 
   3  -3   3       13.44       14.28      1.14 o 
   4  -3   3       12.22       12.01      1.51 o 
   5  -3   3       60.32       65.60      3.72 o 
   6  -3   3       32.51       27.49      3.65 o 
  -6  -2   3        8.69       12.52      7.25 o 
  -5  -2   3      142.36      126.44      6.40 o 
  -4  -2   3        1.10        2.78      1.03 o 
  -3  -2   3      428.73      427.31      6.64 o 
  -2  -2   3        3.32        3.33      0.62 o 
  -1  -2   3       48.71       61.43      1.88 o 
   0  -2   3      492.49      494.25      7.88 o 
   1  -2   3       81.66       86.11      2.25 o 
   2  -2   3      614.75      630.90      9.24 o 
   3  -2   3      201.62      190.62      4.32 o 
   4  -2   3        1.20        3.33      1.50 o 
   5  -2   3        3.51        3.57      1.25 o 
   6  -2   3        3.78        2.57      1.39 o 
  -6  -1   3       10.10       18.11      2.84 o 
  -5  -1   3        1.53        2.15      1.52 o 
  -4  -1   3        0.57        2.27      0.84 o 
  -3  -1   3      264.97      256.00      4.68 o 
  -2  -1   3       29.27       30.20      1.27 o 
  -1  -1   3      833.20      868.53      8.55 o 
   0  -1   3      278.80      300.40      3.99 o 
   1  -1   3       84.35       96.58      2.16 o 
   2  -1   3        4.25        3.36      0.59 o 
   3  -1   3       24.55       28.69      1.48 o 
   4  -1   3        1.37        1.82      0.93 o 
   5  -1   3       43.57       38.22      2.75 o 
   6  -1   3        0.61        1.04      1.26 o 
  -6   0   3       26.41       31.49      3.65 o 
  -5   0   3        2.90        2.77      1.83 o 
  -4   0   3       67.39       70.17      2.59 o 
  -3   0   3        0.10        1.06      0.59 o 
  -2   0   3      157.92      157.05      2.94 o 
  -1   0   3      754.31      803.89      9.57 o 
   0   0   3      738.11      777.11      7.33 o 
   1   0   3     4084.54     4313.95     39.94 o 
   2   0   3      113.40      122.71      2.53 o 
   3   0   3       78.23       81.61      2.02 o 
   4   0   3       13.91       12.47      1.51 o 
   5   0   3        2.89        1.61      1.01 o 
   6   0   3        0.18        0.56      1.39 o 
  -6   1   3        5.92        2.03      1.76 o 
  -5   1   3       62.56       59.74      3.31 o 
  -4   1   3        1.88        2.75      1.30 o 
  -3   1   3      406.38      418.90      6.28 o 
  -2   1   3     1741.31     1888.33     16.64 o 
  -1   1   3       14.48       10.71      0.74 o 
   0   1   3      732.33      746.20      7.59 o 
   1   1   3       37.88       43.99      1.27 o 
   2   1   3       17.70       15.33      0.89 o 
   3   1   3      317.96      307.69      4.66 o 
   4   1   3       12.09       11.93      1.44 o 
   5   1   3       16.36       15.13      1.79 o 
   6   1   3       68.22       72.16      4.07 o 
  -6   2   3       27.45       28.26      8.75 o 
  -5   2   3       94.02       96.35      4.25 o 
  -4   2   3       57.61       59.35      2.42 o 
  -3   2   3       68.67       67.51      2.83 o 
  -2   2   3      560.33      658.57      7.90 o 
  -1   2   3      111.10      112.20      2.44 o 
   0   2   3      564.64      591.22      6.61 o 
   1   2   3        3.76        5.22      0.43 o 
   2   2   3      381.47      373.13      8.82 o 
   3   2   3      616.04      628.36      7.85 o 
   4   2   3        1.33        3.53      1.02 o 
   5   2   3        0.00        0.00      1.13 o 
   6   2   3        0.49        0.00      1.13 o 
  -6   3   3       13.92       15.80      2.04 o 
  -5   3   3      215.68      200.58      6.98 o 
  -4   3   3      106.04       96.37      3.25 o 
  -3   3   3        2.82        2.33      0.89 o 
  -2   3   3      138.57      123.39      3.13 o 
  -1   3   3       33.00       29.44      1.36 o 
   0   3   3       28.21       30.83      1.10 o 
   1   3   3       46.54       35.61      1.85 o 
   2   3   3       12.71       15.15      0.99 o 
   3   3   3        6.13        7.68      0.91 o 
   4   3   3      114.26      106.89      4.70 o 
   5   3   3       24.00       23.65      2.16 o 
   6   3   3        0.76        0.92      2.49 o 
  -6   4   3        3.20        4.41      1.78 o 
  -5   4   3        5.53        6.29      1.42 o 
  -4   4   3       81.18       85.96      4.33 o 
  -3   4   3       32.30       31.38      1.91 o 
  -2   4   3      120.30      108.68      3.11 o 
  -1   4   3       86.25       82.25      2.42 o 
   0   4   3      793.40      894.70      9.42 o 
   1   4   3       42.48       39.26      1.34 o 
   2   4   3      150.46      150.13      3.25 o 
   3   4   3        8.17       10.76      1.08 o 
   4   4   3        3.80        4.88      1.01 o 
   5   4   3        7.14       10.15      1.61 o 
   6   4   3       10.99       17.23      2.92 o 
  -5   5   3       22.28       27.38      2.65 o 
  -4   5   3       52.43       55.32      2.81 o 
  -3   5   3     1191.58     1278.54     14.90 o 
  -2   5   3      296.15      290.06      5.56 o 
  -1   5   3       33.52       28.87      1.61 o 
   0   5   3       14.72       13.63      1.14 o 
   1   5   3       91.99       86.49      2.39 o 
   2   5   3        1.48        1.99      0.69 o 
   3   5   3       42.13       44.14      2.77 o 
   4   5   3        0.09        1.66      1.18 o 
   5   5   3        7.70        7.50      2.25 o 
  -5   6   3       16.90       19.97      3.16 o 
  -4   6   3        5.90        8.87      2.07 o 
  -3   6   3       35.79       34.16      2.66 o 
  -2   6   3       75.14       79.65      2.95 o 
  -1   6   3        3.10        2.64      0.95 o 
   0   6   3      131.02      128.89      4.14 o 
   1   6   3      110.68      102.80      8.26 o 
   2   6   3      176.63      150.51     10.72 o 
   3   6   3       34.98       31.20      2.46 o 
   4   6   3       26.97       35.27      2.82 o 
   5   6   3        9.19       11.64      2.62 o 
  -4   7   3        9.51       13.24      2.67 o 
  -3   7   3        8.83       11.75      1.81 o 
  -2   7   3       83.23       85.52      4.08 o 
  -1   7   3        0.16        3.12      1.11 o 
   0   7   3       28.92       31.29      3.61 o 
   1   7   3       41.66       38.47      2.64 o 
   2   7   3       26.62       22.54      2.50 o 
   3   7   3      101.56       93.61      4.50 o 
   4   7   3       14.70       20.21      2.38 o 
  -3   8   3        7.48        8.89      1.82 o 
  -2   8   3       17.98       18.51      5.28 o 
  -1   8   3       29.76       28.64      5.11 o 
   0   8   3       11.92       10.84      2.74 o 
   1   8   3       35.45       37.08      3.91 o 
   2   8   3       25.78       29.15      3.43 o 
   3   8   3       16.21       10.88      3.47 o 
  -2   9   3        8.61        9.09      4.87 o 
  -1   9   3       12.60       15.96      3.48 o 
   0   9   3        7.84        4.83      2.77 o 
   1   9   3        8.46        9.02      4.14 o 
   2   9   3        1.19        2.54      2.05 o 
   0  -8   4       38.73       42.99      3.52 o 
   1  -8   4        0.06        2.12      1.59 o 
  -2  -7   4        4.25        5.33      1.60 o 
  -1  -7   4       57.99       58.70      8.72 o 
   0  -7   4      159.90      171.84      8.74 o 
   1  -7   4       62.18       66.96      4.07 o 
   2  -7   4        5.79       10.47      1.94 o 
   3  -7   4        5.50        9.62      2.11 o 
  -4  -6   4        4.97        6.58      2.43 o 
  -3  -6   4       71.44       67.35      5.28 o 
  -2  -6   4       50.71       41.75      3.46 o 
  -1  -6   4        0.16        0.16      1.94 o 
   0  -6   4       32.78       33.10      2.74 o 
   1  -6   4       48.45       47.62      3.40 o 
   2  -6   4       11.10       11.74      1.88 o 
   3  -6   4        7.31        9.41      1.80 o 
   4  -6   4        4.59        5.75      1.91 o 
  -4  -5   4        0.43        3.15      1.36 o 
  -3  -5   4        0.34        1.97      1.33 o 
  -2  -5   4        1.94        1.60      1.10 o 
  -1  -5   4        7.72        9.04      1.52 o 
   0  -5   4      282.39      277.78      7.60 o 
   1  -5   4       82.47       76.65      3.82 o 
   2  -5   4      196.17      185.20      7.36 o 
   3  -5   4       25.52       25.71      2.31 o 
   4  -5   4       13.25       14.96      2.50 o 
   5  -5   4        2.90        4.05      1.89 o 
  -5  -4   4        0.91        1.71      2.08 o 
  -4  -4   4        0.02        1.22      1.51 o 
  -3  -4   4      267.96      244.33      6.98 o 
  -2  -4   4       53.28       53.10      2.35 o 
  -1  -4   4        3.12        2.15      0.80 o 
   0  -4   4      373.75      370.39      7.80 o 
   1  -4   4       63.11       58.33      3.00 o 
   2  -4   4       11.71       12.10      1.49 o 
   3  -4   4      100.95       91.34      5.26 o 
   4  -4   4        7.85        8.60      2.10 o 
   5  -4   4        3.41        4.57      2.31 o 
  -5  -3   4        2.23        3.41      1.76 o 
  -4  -3   4        4.25        5.35      1.38 o 
  -3  -3   4        1.17        0.98      1.05 o 
  -2  -3   4        5.75        7.07      0.92 o 
  -1  -3   4      635.12      698.82      8.72 o 
   0  -3   4        3.89        4.04      0.67 o 
   1  -3   4      171.29      181.16      3.38 o 
   2  -3   4       10.95        9.77      1.05 o 
   3  -3   4       43.48       42.65      2.78 o 
   4  -3   4        8.52       10.52      1.40 o 
   5  -3   4       21.74       17.11      3.85 o 
   6  -3   4        7.24        8.91      3.12 o 
  -6  -2   4        3.83        4.32      3.84 o 
  -5  -2   4        3.31        3.60      1.68 o 
  -4  -2   4       91.04       94.18      6.93 o 
  -3  -2   4        3.30        4.30      1.03 o 
  -2  -2   4      544.15      524.84      7.04 o 
  -1  -2   4      268.63      306.35      4.81 o 
   0  -2   4        0.33        1.47      0.59 o 
   1  -2   4       58.95       58.66      1.87 o 
   2  -2   4      142.94      145.45      3.27 o 
   3  -2   4      232.10      229.25      4.89 o 
   4  -2   4       26.68       31.93      2.25 o 
   5  -2   4        7.19        8.92      1.59 o 
   6  -2   4       37.12       41.75      3.72 o 
  -6  -1   4       15.65       22.17      3.32 o 
  -5  -1   4       66.79       62.24      5.56 o 
  -4  -1   4      345.71      371.54      8.20 o 
  -3  -1   4       95.55       98.39      4.16 o 
  -2  -1   4      102.39       99.75      3.37 o 
  -1  -1   4        1.61        0.59      0.54 o 
   0  -1   4     1138.45     1201.00     10.15 o 
   1  -1   4       64.67       74.51      2.07 o 
   2  -1   4      123.20      117.12      2.82 o 
   3  -1   4       38.44       37.64      1.69 o 
   4  -1   4       18.41       18.32      1.76 o 
   5  -1   4        7.33        3.35      2.23 o 
   6  -1   4        1.95        4.45      1.77 o 
  -6   0   4        7.48       12.13      2.97 o 
  -5   0   4      201.96      215.10      8.74 o 
  -4   0   4       39.74       39.59      1.93 o 
  -3   0   4      231.42      226.75      4.31 o 
  -2   0   4       30.72       40.45      2.08 o 
  -1   0   4      205.38      192.89      4.18 o 
   0   0   4      240.58      248.76      3.62 o 
   1   0   4      566.08      568.57      6.53 o 
   2   0   4       98.12       96.31      2.41 o 
   3   0   4        0.02        0.88      0.80 o 
   4   0   4       20.88       18.26      1.76 o 
   5   0   4        5.74        2.95      1.47 o 
   6   0   4       10.14        6.45      2.15 o 
  -6   1   4        0.70        0.00      1.69 o 
  -5   1   4       16.35       17.61      2.67 o 
  -4   1   4        0.69        2.12      0.74 o 
  -3   1   4       63.72       63.27      2.28 o 
  -2   1   4     1041.85     1156.14     11.54 o 
  -1   1   4       12.80        8.18      0.68 o 
   0   1   4      204.85      226.02      3.34 o 
   1   1   4     1755.75     1782.83     15.22 o 
   2   1   4      753.52      754.96      8.28 o 
   3   1   4       62.92       63.68      2.05 o 
   4   1   4       75.19       73.97      3.39 o 
   5   1   4        0.53        0.98      1.43 o 
   6   1   4        1.43        2.90      1.41 o 
  -6   2   4        0.01        3.58      1.82 o 
  -5   2   4        1.81        2.72      1.57 o 
  -4   2   4      279.42      268.55      6.08 o 
  -3   2   4       99.82       95.07      2.92 o 
  -2   2   4      777.06      787.74      9.09 o 
  -1   2   4       27.89       24.73      1.39 o 
   0   2   4        7.33        6.44      0.60 o 
   1   2   4       42.56       38.58      1.15 o 
   2   2   4      211.75      204.45      3.69 o 
   3   2   4      423.42      431.13      6.28 o 
   4   2   4       18.38       19.24      1.75 o 
   5   2   4        8.30        8.53      1.55 o 
   6   2   4        9.57        8.70      1.90 o 
  -6   3   4        1.24        5.53      2.60 o 
  -5   3   4       28.84       26.60      2.30 o 
  -4   3   4       81.79       81.30      3.07 o 
  -3   3   4       37.17       34.12      2.07 o 
  -2   3   4      107.47       95.44      2.83 o 
  -1   3   4        0.08        3.13      0.65 o 
   0   3   4       52.94       48.39      1.58 o 
   1   3   4      323.34      337.64      6.30 o 
   2   3   4        8.34        6.81      0.93 o 
   3   3   4       19.20       19.20      1.42 o 
   4   3   4       10.45       10.99      1.42 o 
   5   3   4       11.94       14.55      1.82 o 
   6   3   4        0.01        2.82      2.05 o 
  -5   4   4       33.10       32.26      2.72 o 
  -4   4   4       32.54       32.26      2.09 o 
  -3   4   4      556.12      558.31      8.51 o 
  -2   4   4       23.74       21.51      1.49 o 
  -1   4   4      419.56      401.15      5.99 o 
   0   4   4       56.18       60.38      2.61 o 
   1   4   4       11.35        9.92      1.21 o 
   2   4   4       52.52       55.06      1.75 o 
   3   4   4        3.08        7.37      1.13 o 
   4   4   4        4.99        3.76      1.56 o 
   5   4   4        0.49        0.00      5.96 o 
   6   4   4        4.04        5.53      2.17 o 
  -5   5   4        3.53        2.01      1.49 o 
  -4   5   4        0.11        2.12      1.64 o 
  -3   5   4       13.73       13.67      1.51 o 
  -2   5   4      182.54      191.32      4.51 o 
  -1   5   4      361.28      346.96      5.80 o 
   0   5   4        4.60        5.64      1.44 o 
   1   5   4      263.21      270.17      6.37 o 
   2   5   4      285.00      268.42      6.55 o 
   3   5   4       16.74       17.58      5.79 o 
   4   5   4        1.53        2.65      1.42 o 
   5   5   4        7.45        4.58      1.85 o 
  -5   6   4       38.54       47.09      4.44 o 
  -4   6   4       63.95       71.12      3.35 o 
  -3   6   4        1.06        0.32      0.96 o 
  -2   6   4       97.68       90.30      3.25 o 
  -1   6   4       91.71       93.19      6.69 o 
   0   6   4       33.70       31.49      2.39 o 
   1   6   4       19.42       17.56      2.09 o 
   2   6   4       13.97       14.06      1.72 o 
   3   6   4       12.87       15.79      2.93 o 
   4   6   4       16.61       15.92      2.07 o 
   5   6   4        4.11        6.45      2.05 o 
  -4   7   4       13.40       14.51      2.33 o 
  -3   7   4       26.24       26.01      2.54 o 
  -2   7   4       14.23       14.99      1.86 o 
  -1   7   4       11.99       14.41      2.52 o 
   0   7   4       24.06       23.97      2.39 o 
   1   7   4       11.24        9.23      1.57 o 
   2   7   4       16.90       17.04      3.05 o 
   3   7   4        1.22        0.68      1.39 o 
   4   7   4       11.40       11.08      1.93 o 
  -3   8   4       50.06       52.16     12.72 o 
  -2   8   4        3.65        6.66      3.12 o 
  -1   8   4       30.82       32.18      7.46 o 
   0   8   4       12.48       11.34      3.76 o 
   1   8   4        7.72       10.01      2.32 o 
   2   8   4       14.85       19.17      3.70 o 
   3   8   4       16.72       16.16      2.32 o 
  -1   9   4        8.99       13.10      4.51 o 
   0   9   4       17.00       13.56      3.93 o 
   1   9   4        0.01        3.99      3.78 o 
   2   9   4        0.20        0.89      1.90 o 
  -2  -7   5        7.94        7.24      2.52 o 
  -1  -7   5        1.59        4.46      3.00 o 
   0  -7   5       51.08       54.29      3.72 o 
   1  -7   5       14.84       15.91      2.33 o 
   2  -7   5       12.63       13.47      2.70 o 
  -3  -6   5       21.26       17.86      4.36 o 
  -2  -6   5       18.13       18.05      2.82 o 
  -1  -6   5        0.43        3.64      1.37 o 
   0  -6   5       10.66       11.19      2.15 o 
   1  -6   5       43.76       40.81      3.02 o 
   2  -6   5       34.95       36.33      3.70 o 
   3  -6   5        3.30        5.45      2.00 o 
  -4  -5   5       18.46       21.57      3.11 o 
  -3  -5   5        0.01        4.45      1.77 o 
  -2  -5   5      110.38       97.07      5.64 o 
  -1  -5   5       52.34       48.61      3.09 o 
   0  -5   5       19.46       18.06      2.09 o 
   1  -5   5       39.37       40.41      2.91 o 
   2  -5   5       26.86       23.47      2.33 o 
   3  -5   5       18.49       20.83      2.23 o 
   4  -5   5       24.64       27.41      3.83 o 
  -5  -4   5       12.09        9.82      3.43 o 
  -4  -4   5       43.89       36.90      3.17 o 
  -3  -4   5       36.02       37.10      2.71 o 
  -2  -4   5       69.15       67.40      3.33 o 
  -1  -4   5       35.90       38.61      3.18 o 
   0  -4   5      136.62      136.14      4.78 o 
   1  -4   5      415.10      385.41     13.92 o 
   2  -4   5       30.01       28.37      2.33 o 
   3  -4   5        6.13        8.14      1.50 o 
   4  -4   5       12.99       12.73      2.34 o 
   5  -4   5       12.40       14.40      2.70 o 
  -5  -3   5       54.60       55.93      4.66 o 
  -4  -3   5       44.15       43.69      3.04 o 
  -3  -3   5        3.60        2.77      1.23 o 
  -2  -3   5      134.41      135.13      3.59 o 
  -1  -3   5       35.87       32.95      3.41 o 
   0  -3   5      132.23      134.68      4.20 o 
   1  -3   5      206.43      198.29      3.97 o 
   2  -3   5       13.50       15.54      1.45 o 
   3  -3   5       60.65       57.55      3.61 o 
   4  -3   5       40.02       39.37      3.72 o 
   5  -3   5        1.55        1.07      1.54 o 
  -5  -2   5       25.20       27.05      3.28 o 
  -4  -2   5       22.20       19.14      2.08 o 
  -3  -2   5        3.93        3.98      1.13 o 
  -2  -2   5       61.37       53.21      1.98 o 
  -1  -2   5      191.97      189.01      3.80 o 
   0  -2   5       78.34       82.35      2.45 o 
   1  -2   5       86.07       75.09      2.34 o 
   2  -2   5       57.69       51.46      2.06 o 
   3  -2   5       14.98       13.44      1.70 o 
   4  -2   5        3.90        5.18      1.24 o 
   5  -2   5        4.57        5.73      1.39 o 
   6  -2   5        8.80        9.87      2.52 o 
  -6  -1   5        0.01        0.27      1.97 o 
  -5  -1   5       10.98       12.95      2.56 o 
  -4  -1   5      406.10      432.25      9.43 o 
  -3  -1   5       20.75       26.26      2.10 o 
  -2  -1   5      111.06      100.69      3.63 o 
  -1  -1   5      286.44      283.90      4.23 o 
   0  -1   5      597.34      654.56      7.71 o 
   1  -1   5      157.52      150.78      3.29 o 
   2  -1   5      334.14      316.37      6.71 o 
   3  -1   5      343.96      339.96      5.78 o 
   4  -1   5       21.57       24.26      2.04 o 
   5  -1   5        1.96        6.47      1.53 o 
   6  -1   5        0.39        2.50      1.41 o 
  -6   0   5        6.13        8.60      2.47 o 
  -5   0   5       58.28       57.93      4.62 o 
  -4   0   5       26.13       28.87      2.31 o 
  -3   0   5      225.84      229.26      5.94 o 
  -2   0   5      339.87      344.13      6.90 o 
  -1   0   5      272.08      254.83      5.31 o 
   0   0   5       58.90       52.32      1.70 o 
   1   0   5      428.86      442.85      5.95 o 
   2   0   5       92.27       93.51      2.55 o 
   3   0   5       35.16       35.97      1.66 o 
   4   0   5        0.43        1.65      1.21 o 
   5   0   5        2.28        3.93      1.36 o 
   6   0   5        1.87        2.66      1.27 o 
  -6   1   5        0.17        0.44      1.99 o 
  -5   1   5       30.24       26.06      3.22 o 
  -4   1   5       77.57       75.18      3.88 o 
  -3   1   5       20.86       20.54      2.28 o 
  -2   1   5       14.42       11.81      0.76 o 
  -1   1   5       13.57        7.56      0.66 o 
   0   1   5       35.44       37.86      1.39 o 
   1   1   5        0.71        1.92      0.58 o 
   2   1   5     1426.07     1423.62     16.35 o 
   3   1   5      164.48      153.06      3.56 o 
   4   1   5       44.86       50.39      4.15 o 
   5   1   5        3.01        4.50      1.35 o 
   6   1   5        2.21        4.59      1.97 o 
  -6   2   5        6.61        3.58      2.11 o 
  -5   2   5       10.35       10.12      2.48 o 
  -4   2   5        3.83        4.36      2.43 o 
  -3   2   5        5.57        6.76      0.93 o 
  -2   2   5        1.73        2.22      0.70 o 
  -1   2   5     3017.47     3204.23     33.55 o 
   0   2   5      202.79      189.61      3.54 o 
   1   2   5        5.81        7.36      0.66 o 
   2   2   5      319.17      305.98      6.46 o 
   3   2   5        4.67        7.45      0.87 o 
   4   2   5        0.20        1.22      0.97 o 
   5   2   5       10.90       12.61      1.80 o 
   6   2   5        0.03        1.29      1.60 o 
  -6   3   5        4.30        4.82      3.50 o 
  -5   3   5       18.50       14.45      2.44 o 
  -4   3   5       27.13       30.11      1.96 o 
  -3   3   5       96.06       86.76      3.02 o 
  -2   3   5        6.60        9.08      1.05 o 
  -1   3   5        0.03        2.33      0.68 o 
   0   3   5        9.54       10.37      1.47 o 
   1   3   5      452.21      459.26      7.82 o 
   2   3   5       46.39       43.73      1.51 o 
   3   3   5        0.51        0.95      0.66 o 
   4   3   5       76.78       72.98      3.40 o 
   5   3   5        6.90       11.38      2.51 o 
   6   3   5        4.30        5.90      2.25 o 
  -5   4   5        0.09        0.32      3.49 o 
  -4   4   5      213.71      206.27      5.30 o 
  -3   4   5       38.06       37.37      2.15 o 
  -2   4   5       43.37       39.95      2.01 o 
  -1   4   5       15.41       19.89      1.30 o 
   0   4   5      348.96      330.67      5.07 o 
   1   4   5       62.33       63.47      2.90 o 
   2   4   5        4.42        4.34      1.32 o 
   3   4   5       45.67       45.59      5.47 o 
   4   4   5        0.34        0.00      1.67 o 
   5   4   5        9.31       12.61      5.72 o 
   6   4   5        0.37        2.42      1.79 o 
  -5   5   5        3.32        5.65      2.40 o 
  -4   5   5       73.70       79.92      3.44 o 
  -3   5   5       26.07       28.28      3.52 o 
  -2   5   5      300.58      293.57      5.81 o 
  -1   5   5       57.30       52.33      2.25 o 
   0   5   5       47.33       45.53      2.69 o 
   1   5   5       20.58       20.35      1.85 o 
   2   5   5      141.44      140.92      4.80 o 
   3   5   5        0.43        3.19      1.23 o 
   4   5   5       30.03       28.80      2.90 o 
   5   5   5        2.84        5.65      2.13 o 
  -4   6   5        5.26        9.35      1.67 o 
  -3   6   5      219.51      221.26      5.58 o 
  -2   6   5      297.82      309.67      6.26 o 
  -1   6   5      358.89      363.24      8.40 o 
   0   6   5       29.28       31.46      2.48 o 
   1   6   5       23.48       22.15      2.87 o 
   2   6   5       11.96       10.04      2.13 o 
   3   6   5       65.37       60.86      3.51 o 
   4   6   5        3.70        3.18      1.79 o 
   5   6   5        0.00        0.00      1.84 o 
  -4   7   5        3.90        7.11      2.19 o 
  -3   7   5       60.77       64.96      5.14 o 
  -2   7   5        0.00        1.85      1.42 o 
  -1   7   5        1.71        4.39      2.23 o 
   0   7   5       54.51       52.40      5.56 o 
   1   7   5        0.26        0.68      1.15 o 
   2   7   5       10.04        8.96      1.70 o 
   3   7   5        1.96        3.59      1.47 o 
   4   7   5        3.17        6.76      1.79 o 
  -3   8   5        1.26        0.00      2.21 o 
  -2   8   5      110.07      117.71     10.64 o 
  -1   8   5       16.76       23.87      6.20 o 
   0   8   5       13.67       16.65      3.88 o 
   1   8   5        0.27        0.88      1.90 o 
   2   8   5       11.69       12.43      1.93 o 
   3   8   5        0.98        4.07      1.66 o 
  -1   9   5       11.43       16.14      3.42 o 
   0   9   5       16.87       22.53      3.74 o 
   1   9   5        0.05        1.61      3.82 o 
  -1  -7   6        5.30        3.79      3.85 o 
   0  -7   6        2.99        5.93      4.05 o 
   1  -7   6        0.23        3.63      2.02 o 
  -3  -6   6        0.11        2.60      2.46 o 
  -2  -6   6        0.00        0.00      1.55 o 
  -1  -6   6        5.48        9.80      2.38 o 
   0  -6   6        0.06        2.45      1.36 o 
   1  -6   6      200.96      197.38      6.98 o 
   2  -6   6        2.50        2.39      1.87 o 
   3  -6   6        1.56        4.48      3.05 o 
  -4  -5   6        1.77        3.92      2.26 o 
  -3  -5   6       32.54       33.64      3.66 o 
  -2  -5   6       92.77       80.82      5.44 o 
  -1  -5   6      174.98      184.68      8.09 o 
   0  -5   6       42.91       48.00      3.45 o 
   1  -5   6        3.90        3.63      1.41 o 
   2  -5   6        0.01        2.02      1.33 o 
   3  -5   6       40.69       34.47      2.96 o 
   4  -5   6        0.88        4.84      1.86 o 
  -4  -4   6       36.66       38.98      5.83 o 
  -3  -4   6      106.29      109.44      4.76 o 
  -2  -4   6        7.69        7.49      2.16 o 
  -1  -4   6       74.54       76.57      4.58 o 
   0  -4   6       29.59       24.11      2.23 o 
   1  -4   6        0.03        0.58      1.10 o 
   2  -4   6      199.66      182.58     10.29 o 
   3  -4   6       33.01       33.90      2.73 o 
   4  -4   6        3.80        8.63      4.27 o 
   5  -4   6        4.26        5.04      2.32 o 
  -5  -3   6       21.32       23.62      3.31 o 
  -4  -3   6       66.50       64.02      3.80 o 
  -3  -3   6        0.56        3.24      1.34 o 
  -2  -3   6       29.10       27.03      2.31 o 
  -1  -3   6      160.99      149.90      6.04 o 
   0  -3   6      279.76      296.00      5.47 o 
   1  -3   6      106.91      105.48      3.02 o 
   2  -3   6      276.65      275.70      8.80 o 
   3  -3   6        0.31        1.40      1.09 o 
   4  -3   6        1.94        4.49      1.87 o 
   5  -3   6        1.81        2.49      1.80 o 
  -5  -2   6        1.35        1.42      1.96 o 
  -4  -2   6        0.01        0.43      1.19 o 
  -3  -2   6       66.37       62.51      3.73 o 
  -2  -2   6       14.56       18.29      2.54 o 
  -1  -2   6        5.70        5.81      0.85 o 
   0  -2   6       42.99       46.69      1.99 o 
   1  -2   6       33.87       34.44      1.74 o 
   2  -2   6        9.75       11.76      1.12 o 
   3  -2   6      240.73      223.54     15.68 o 
   4  -2   6        3.78        4.27      1.12 o 
   5  -2   6       12.74       13.25      2.68 o 
  -5  -1   6       23.34       26.41      3.39 o 
  -4  -1   6       17.38       19.87      2.59 o 
  -3  -1   6       19.18       17.30      2.16 o 
  -2  -1   6        4.47        3.12      0.97 o 
  -1  -1   6      191.84      188.94      3.41 o 
   0  -1   6      261.85      239.87      4.41 o 
   1  -1   6      308.20      320.64      6.10 o 
   2  -1   6       94.88       92.95      2.83 o 
   3  -1   6       16.48       19.75      1.41 o 
   4  -1   6       74.14       70.40      4.29 o 
   5  -1   6        6.46        9.04      1.58 o 
   6  -1   6        1.87        2.56      1.67 o 
  -5   0   6       15.20       17.30      2.69 o 
  -4   0   6      122.02      117.82      4.81 o 
  -3   0   6      597.69      602.45     10.83 o 
  -2   0   6       71.17       70.57      3.13 o 
  -1   0   6      203.18      196.08      5.31 o 
   0   0   6      100.80       89.28      2.42 o 
   1   0   6        8.09        7.64      0.83 o 
   2   0   6       13.66       13.89      1.09 o 
   3   0   6       32.78       29.77      1.66 o 
   4   0   6       10.71       14.45      1.96 o 
   5   0   6        9.84       13.11      1.85 o 
   6   0   6        0.17        2.31      1.49 o 
  -6   1   6        6.91        9.45      2.78 o 
  -5   1   6        0.67        0.00      1.41 o 
  -4   1   6       93.79       92.94      4.26 o 
  -3   1   6      138.07      129.57      4.65 o 
  -2   1   6        0.20        2.54      0.93 o 
  -1   1   6        6.07       12.68      1.17 o 
   0   1   6      291.27      285.50      4.50 o 
   1   1   6       33.89       42.95      1.68 o 
   2   1   6        3.98        4.83      1.29 o 
   3   1   6        3.90        5.89      1.27 o 
   4   1   6       38.81       42.31      2.67 o 
   5   1   6        2.77        3.75      1.39 o 
   6   1   6        3.95        6.46      2.64 o 
  -5   2   6       16.81       17.14      2.74 o 
  -4   2   6        0.02        2.23      1.33 o 
  -3   2   6       47.65       44.86      2.72 o 
  -2   2   6        4.95        5.32      0.82 o 
  -1   2   6      163.76      173.82      3.48 o 
   0   2   6      298.78      273.90      4.38 o 
   1   2   6        9.50        7.83      0.77 o 
   2   2   6      274.98      266.48      4.59 o 
   3   2   6      282.11      271.13      5.07 o 
   4   2   6       69.14       63.47      3.78 o 
   5   2   6        1.78        4.36      1.46 o 
   6   2   6        0.28        0.94      1.98 o 
  -5   3   6       12.55       11.48      2.96 o 
  -4   3   6        9.52        6.51      1.36 o 
  -3   3   6      165.51      160.92      4.21 o 
  -2   3   6       82.31       70.27      2.57 o 
  -1   3   6      221.55      244.02      4.56 o 
   0   3   6      289.96      269.19      4.51 o 
   1   3   6       74.53       68.62      2.88 o 
   2   3   6       36.12       33.93      2.92 o 
   3   3   6        0.35        1.13      0.64 o 
   4   3   6       41.27       38.20      5.74 o 
   5   3   6        0.95        2.69      3.44 o 
   6   3   6        5.13        8.32      2.60 o 
  -5   4   6       44.47       44.74      4.12 o 
  -4   4   6        3.10        1.02      1.21 o 
  -3   4   6       73.42       68.81      2.85 o 
  -2   4   6        3.04        2.31      0.99 o 
  -1   4   6       27.06       27.20      1.86 o 
   0   4   6        1.73        4.34      0.56 o 
   1   4   6       89.46       94.75      3.68 o 
   2   4   6       37.44       35.74      2.34 o 
   3   4   6        5.08        5.03      2.44 o 
   4   4   6        3.47        3.64      1.55 o 
   5   4   6        2.19        5.04      2.08 o 
  -5   5   6       10.47       15.69      2.60 o 
  -4   5   6        1.48        2.54      2.46 o 
  -3   5   6       84.74       92.46      3.47 o 
  -2   5   6      666.22      673.81      9.66 o 
  -1   5   6       48.64       48.29      2.10 o 
   0   5   6       71.25       65.48      3.30 o 
   1   5   6       17.58       18.35      1.80 o 
   2   5   6       37.43       41.23      2.66 o 
   3   5   6       10.49       12.25      1.92 o 
   4   5   6       26.78       27.04      3.17 o 
   5   5   6        1.69        1.75      1.66 o 
  -4   6   6       19.10       24.40      2.25 o 
  -3   6   6        5.23        7.05      2.38 o 
  -2   6   6       11.35       12.73      1.45 o 
  -1   6   6        7.70        6.01      2.04 o 
   0   6   6      215.23      194.32      6.06 o 
   1   6   6       14.79       15.57      1.90 o 
   2   6   6        0.08        1.23      1.06 o 
   3   6   6       92.01       87.71      5.93 o 
   4   6   6        1.06        1.64      2.97 o 
   5   6   6        1.27        1.62      2.13 o 
  -4   7   6        1.20        3.37      1.65 o 
  -3   7   6       21.65       22.54      3.14 o 
  -2   7   6       45.90       47.28      3.35 o 
  -1   7   6        7.80        5.26      1.74 o 
   0   7   6       71.47       73.13      5.93 o 
   1   7   6       33.07       36.95      2.89 o 
   2   7   6        0.05        0.00      1.20 o 
   3   7   6        0.25        0.00      1.33 o 
   4   7   6       19.49       23.07      2.97 o 
  -3   8   6        0.03        1.77      2.31 o 
  -2   8   6        0.57        0.00      2.07 o 
  -1   8   6       13.32       15.83      3.69 o 
   0   8   6        8.52        5.12      2.35 o 
   1   8   6       66.16       61.01      5.17 o 
   2   8   6        0.38        0.00      2.54 o 
   3   8   6        0.00        4.14      1.72 o 
  -1   9   6       32.23       32.19     10.35 o 
   0   9   6        1.75        3.67      2.58 o 
   1   9   6        0.08        0.00      2.20 o 
  -2  -6   7       11.97       10.32      2.87 o 
  -1  -6   7        7.06        7.71      2.33 o 
   0  -6   7       23.08       19.26      3.00 o 
   1  -6   7        6.34        7.85      2.15 o 
   2  -6   7        8.25       12.21      2.92 o 
  -3  -5   7        2.94        2.68      2.17 o 
  -2  -5   7        0.04        0.34      1.87 o 
  -1  -5   7        0.90        2.91      1.96 o 
   0  -5   7       17.88       22.95      2.35 o 
   1  -5   7        1.45        3.61      1.47 o 
   2  -5   7       44.61       50.16      3.57 o 
   3  -5   7       19.62       19.36      2.29 o 
  -4  -4   7       26.14       30.02      2.91 o 
  -3  -4   7        9.40       11.49      1.90 o 
  -2  -4   7       77.54       74.30      5.21 o 
  -1  -4   7       31.72       31.11      3.35 o 
   0  -4   7      121.77      118.75      4.84 o 
   1  -4   7      122.28      122.95      5.00 o 
   2  -4   7       58.75       53.37      3.45 o 
   3  -4   7       12.24       11.78      1.74 o 
   4  -4   7        9.47        7.96      2.03 o 
  -4  -3   7        2.44        4.37      1.63 o 
  -3  -3   7      199.93      199.96      6.68 o 
  -2  -3   7        0.12        3.16      1.62 o 
  -1  -3   7        7.42       11.16      1.53 o 
   0  -3   7      120.16      122.84      3.53 o 
   1  -3   7        0.05        1.47      1.06 o 
   2  -3   7       10.91       13.02      1.67 o 
   3  -3   7      105.01      103.42      4.54 o 
   4  -3   7        0.44        3.72      1.64 o 
   5  -3   7        0.57        1.80      3.15 o 
  -5  -2   7       24.22       37.06      5.17 o 
  -4  -2   7       25.60       24.75      2.49 o 
  -3  -2   7      403.54      416.85      9.65 o 
  -2  -2   7        0.51        2.52      1.07 o 
  -1  -2   7        6.76        5.99      1.09 o 
   0  -2   7       24.87       22.63      1.56 o 
   1  -2   7       22.64       21.65      2.77 o 
   2  -2   7       59.90       60.17      2.52 o 
   3  -2   7        3.88        4.46      1.03 o 
   4  -2   7       46.20       44.64      2.86 o 
   5  -2   7        0.01        0.73      1.77 o 
  -5  -1   7       40.07       46.12      4.53 o 
  -4  -1   7       47.89       45.20      3.23 o 
  -3  -1   7      215.33      212.88      7.47 o 
  -2  -1   7      232.50      233.90      8.51 o 
  -1  -1   7       23.41       17.77      1.67 o 
   0  -1   7      118.34      118.06      3.18 o 
   1  -1   7        2.15        2.01      0.69 o 
   2  -1   7       69.69       72.98      2.69 o 
   3  -1   7       36.90       33.13      1.91 o 
   4  -1   7       62.44       74.36      9.76 o 
   5  -1   7        0.24        0.00      1.66 o 
  -5   0   7        0.24        0.00      1.59 o 
  -4   0   7       57.28       55.98      3.55 o 
  -3   0   7      254.81      242.54      6.74 o 
  -2   0   7      358.28      348.29      7.71 o 
  -1   0   7        3.89        5.19      1.57 o 
   0   0   7      125.87      118.32      2.99 o 
   1   0   7      217.33      223.66      4.50 o 
   2   0   7       88.73       89.23      2.87 o 
   3   0   7      228.34      207.45      4.70 o 
   4   0   7       55.96       51.42      3.75 o 
   5   0   7        1.35        1.49      1.18 o 
   6   0   7        0.04        4.40      1.62 o 
  -5   1   7       49.91       53.57      6.62 o 
  -4   1   7        0.33        2.61      1.34 o 
  -3   1   7       90.08       87.99      4.01 o 
  -2   1   7      118.09      119.14      4.20 o 
  -1   1   7      207.30      200.51      5.15 o 
   0   1   7      247.15      222.10      4.14 o 
   1   1   7      304.41      323.33      5.37 o 
   2   1   7        1.12        3.78      0.76 o 
   3   1   7        0.12        2.12      0.86 o 
   4   1   7       22.97       22.90      2.07 o 
   5   1   7       25.11       26.03      2.36 o 
   6   1   7        0.20        0.00      1.54 o 
  -5   2   7       29.28       37.10      4.16 o 
  -4   2   7       56.32       41.21      3.09 o 
  -3   2   7        1.12        0.67      0.98 o 
  -2   2   7      241.09      228.68      8.13 o 
  -1   2   7       82.89       69.38      2.23 o 
   0   2   7       16.09       15.50      1.10 o 
   1   2   7       65.66       60.56      2.08 o 
   2   2   7        2.78        5.37      1.43 o 
   3   2   7       43.65       35.16      1.82 o 
   4   2   7      155.81      171.34      5.39 o 
   5   2   7        7.49        5.27      1.93 o 
   6   2   7        0.25        1.79      3.02 o 
  -5   3   7       40.67       46.07      4.37 o 
  -4   3   7      145.97      129.60      5.23 o 
  -3   3   7        0.24        2.17      1.16 o 
  -2   3   7       32.01       32.82      1.82 o 
  -1   3   7        0.40        3.49      0.81 o 
   0   3   7      272.01      273.73      4.67 o 
   1   3   7      130.52      116.40      2.66 o 
   2   3   7      218.56      207.13      5.58 o 
   3   3   7       72.45       67.70      4.56 o 
   4   3   7       67.96       73.39      6.58 o 
   5   3   7        0.72        0.85      1.94 o 
  -5   4   7       14.07       12.85      2.70 o 
  -4   4   7       45.16       38.81      2.88 o 
  -3   4   7       18.48       18.01      2.89 o 
  -2   4   7        4.36        5.31      1.06 o 
  -1   4   7      177.44      170.25      4.03 o 
   0   4   7        5.89        6.04      1.22 o 
   1   4   7       15.24       17.57      1.74 o 
   2   4   7        4.54        3.91      1.11 o 
   3   4   7        0.00        1.32      1.12 o 
   4   4   7       10.10        9.85      2.08 o 
   5   4   7        0.02        3.17      1.92 o 
  -4   5   7       17.94       23.31      2.36 o 
  -3   5   7        0.75        0.75      0.96 o 
  -2   5   7      188.56      195.90      4.86 o 
  -1   5   7        0.04        1.85      1.28 o 
   0   5   7       22.09       18.07      3.84 o 
   1   5   7       39.19       35.47      2.53 o 
   2   5   7       16.20       14.98      1.74 o 
   3   5   7       48.67       51.25      3.18 o 
   4   5   7       19.37       16.76      2.61 o 
   5   5   7        0.60        2.13      1.89 o 
  -4   6   7       36.20       40.77      3.14 o 
  -3   6   7        0.28        1.16      1.12 o 
  -2   6   7       41.26       41.65      3.03 o 
  -1   6   7      266.37      223.12     18.04 o 
   0   6   7       68.53       62.62      3.58 o 
   1   6   7       47.87       48.02      3.99 o 
   2   6   7        3.17        5.19      1.76 o 
   3   6   7        4.49        4.65      1.43 o 
   4   6   7        1.02        0.16      1.65 o 
  -3   7   7        0.37        5.73      1.76 o 
  -2   7   7       24.41       27.18      2.70 o 
  -1   7   7        1.05        3.32      1.61 o 
   0   7   7       67.66       67.58      4.01 o 
   1   7   7        9.10        9.74      2.18 o 
   2   7   7       28.49       31.91      2.84 o 
   3   7   7        3.57        2.22      2.87 o 
   4   7   7        5.72        4.95      2.21 o 
  -2   8   7       26.80       25.98      3.75 o 
  -1   8   7        1.57        3.30      2.80 o 
   0   8   7        0.73        3.07      1.75 o 
   1   8   7        4.42        3.11      1.51 o 
   2   8   7       11.45       11.08      2.16 o 
   3   8   7        0.90        2.87      1.79 o 
   0   9   7       12.06       13.43      3.13 o 
   0  -6   8       10.32        9.26      2.75 o 
   1  -6   8        5.35        8.70      2.60 o 
  -2  -5   8        5.07        8.70      2.55 o 
  -1  -5   8       13.44       12.85      3.51 o 
   0  -5   8        2.73        1.05      1.89 o 
   1  -5   8        1.01        3.48      1.57 o 
   2  -5   8       17.41       23.61      2.52 o 
   3  -5   8        8.09        9.17      2.30 o 
  -3  -4   8        0.04        1.78      2.86 o 
  -2  -4   8        9.28       10.56      2.47 o 
  -1  -4   8        0.84        0.52      1.71 o 
   0  -4   8       39.99       46.52      4.16 o 
   1  -4   8      105.12      104.72      4.78 o 
   2  -4   8       13.80       17.34      2.34 o 
   3  -4   8        2.95        4.38      2.90 o 
   4  -4   8       11.65       12.23      2.48 o 
  -4  -3   8        4.71        8.45      3.11 o 
  -3  -3   8       19.57       20.86      2.40 o 
  -2  -3   8      432.93      433.94      9.99 o 
  -1  -3   8       92.26       94.74      4.15 o 
   0  -3   8       36.01       30.38      3.24 o 
   1  -3   8       25.45       28.01      2.64 o 
   2  -3   8       40.99       42.12      2.98 o 
   3  -3   8        0.14        1.54      1.25 o 
   4  -3   8        1.37        3.17      1.76 o 
  -4  -2   8        4.14        9.42      2.85 o 
  -3  -2   8       34.59       31.47      2.80 o 
  -2  -2   8       42.49       46.20      3.04 o 
  -1  -2   8        3.62        4.83      1.24 o 
   0  -2   8       38.73       39.32      2.49 o 
   1  -2   8      167.74      159.99     12.16 o 
   2  -2   8       17.12       18.18      1.57 o 
   3  -2   8      121.10      127.62      6.21 o 
   4  -2   8        0.51        5.17      1.71 o 
   5  -2   8        0.23        0.00      1.65 o 
  -5  -1   8       34.58       35.52      4.22 o 
  -4  -1   8        6.97        6.94      1.80 o 
  -3  -1   8        0.20        0.00      1.28 o 
  -2  -1   8        2.52        4.16      2.35 o 
  -1  -1   8      285.51      251.63      9.12 o 
   0  -1   8       17.49       23.15      1.53 o 
   1  -1   8        1.38        1.95      0.85 o 
   2  -1   8        3.53        5.00      1.06 o 
   3  -1   8        0.49        0.90      1.26 o 
   4  -1   8       38.62       35.08      2.59 o 
   5  -1   8        7.81        9.61      3.00 o 
  -5   0   8       29.25       28.19      3.64 o 
  -4   0   8       57.52       60.20      3.82 o 
  -3   0   8       28.77       28.31      2.50 o 
  -2   0   8       82.77       73.62      3.59 o 
  -1   0   8       64.61       62.98      3.14 o 
   0   0   8        3.12        5.72      0.89 o 
   1   0   8      111.81      104.67      3.22 o 
   2   0   8      117.62      119.99      3.59 o 
   3   0   8        0.32        1.74      0.85 o 
   4   0   8       19.39       22.12      2.07 o 
   5   0   8        6.20        4.81      1.41 o 
  -5   1   8       13.84       13.70      2.69 o 
  -4   1   8      136.98      132.21      5.52 o 
  -3   1   8        0.35        1.43      1.57 o 
  -2   1   8      491.35      445.27     18.21 o 
  -1   1   8       64.56       60.28      3.22 o 
   0   1   8        1.69        2.40      0.71 o 
   1   1   8       16.64       17.04      1.33 o 
   2   1   8       71.78       73.12      2.70 o 
   3   1   8       48.86       43.85      2.22 o 
   4   1   8       14.64       14.49      1.75 o 
   5   1   8        0.22        1.18      1.31 o 
  -5   2   8        0.33        6.43      2.56 o 
  -4   2   8       34.45       37.44      3.62 o 
  -3   2   8        6.38        3.70      1.79 o 
  -2   2   8      177.62      173.00      7.56 o 
  -1   2   8       24.35       26.79      1.45 o 
   0   2   8      170.97      171.09      3.84 o 
   1   2   8       17.30       17.56      1.24 o 
   2   2   8       10.79       12.12      1.13 o 
   3   2   8       10.14       13.62      1.28 o 
   4   2   8       15.16       14.23      2.29 o 
   5   2   8       12.84       13.04      2.53 o 
  -5   3   8        1.68        2.42      1.86 o 
  -4   3   8       59.17       61.93      3.80 o 
  -3   3   8       42.71       41.99      2.96 o 
  -2   3   8        0.01        0.00      0.98 o 
  -1   3   8      144.00      147.34      4.70 o 
   0   3   8        6.68        8.00      0.93 o 
   1   3   8       23.40       18.81      1.78 o 
   2   3   8       29.12       29.65      2.79 o 
   3   3   8       10.13        7.22      1.38 o 
   4   3   8       13.09       10.22      2.09 o 
   5   3   8       56.61       53.04      4.82 o 
  -5   4   8        2.38        3.15      2.04 o 
  -4   4   8        8.31       10.31      1.85 o 
  -3   4   8      179.96      161.07      5.65 o 
  -2   4   8        4.99        7.64      1.24 o 
  -1   4   8      232.62      219.03      6.45 o 
   0   4   8       13.11       14.02      1.68 o 
   1   4   8       52.78       42.71      2.72 o 
   2   4   8       10.82       11.63      1.57 o 
   3   4   8        3.22        5.35      1.34 o 
   4   4   8        0.29        0.00      1.45 o 
   5   4   8        2.28        3.96      2.07 o 
  -4   5   8       40.08       34.37      2.87 o 
  -3   5   8       37.02       39.05      2.89 o 
  -2   5   8        2.48        2.32      1.31 o 
  -1   5   8       12.83       16.77      2.02 o 
   0   5   8       55.80       56.27      3.22 o 
   1   5   8        0.76        2.23      1.08 o 
   2   5   8       31.72       28.75      2.42 o 
   3   5   8        0.44        1.27      2.48 o 
   4   5   8        4.27        2.86      1.72 o 
   5   5   8       20.38       21.85      3.30 o 
  -4   6   8        9.76       12.29      2.48 o 
  -3   6   8        0.47        3.04      1.86 o 
  -2   6   8        5.15        4.16      1.63 o 
  -1   6   8      297.15      326.98     12.98 o 
   0   6   8      120.26      125.75      5.23 o 
   1   6   8        2.15        4.88      1.48 o 
   2   6   8       11.38       11.64      1.75 o 
   3   6   8        8.32       10.72      2.42 o 
   4   6   8        9.64       11.52      4.58 o 
  -3   7   8       59.79       67.94      5.26 o 
  -2   7   8        7.23        9.61      2.03 o 
  -1   7   8       15.80       18.52      2.36 o 
   0   7   8       21.74       26.13      2.75 o 
   1   7   8        0.35        3.32      1.49 o 
   2   7   8        7.14       11.33      1.86 o 
   3   7   8        9.03        7.07      1.77 o 
  -2   8   8        7.61        8.97      2.10 o 
  -1   8   8        0.24        2.39      1.83 o 
   0   8   8        5.94        8.88      2.01 o 
   1   8   8       16.81       14.08      2.25 o 
   2   8   8        1.02        2.43      1.56 o 
  -1  -5   9       84.70       89.35      6.47 o 
   0  -5   9        0.00        2.76      2.05 o 
   1  -5   9        3.72        8.84      2.87 o 
   2  -5   9        0.15        2.48      1.61 o 
  -2  -4   9        1.66        3.76      4.58 o 
  -1  -4   9        0.19        1.72      1.83 o 
   0  -4   9       28.93       31.72      3.76 o 
   1  -4   9        7.17        6.51      2.17 o 
   2  -4   9        0.66        4.81      1.64 o 
   3  -4   9        0.17        3.42      1.55 o 
  -3  -3   9        5.61        8.65      2.81 o 
  -2  -3   9        2.17        4.94      1.81 o 
  -1  -3   9       79.03       73.68      5.24 o 
   0  -3   9       29.56       33.15      3.67 o 
   1  -3   9       23.10       28.19      3.26 o 
   2  -3   9      113.74      120.57      6.70 o 
   3  -3   9       37.44       43.69      3.22 o 
   4  -3   9        1.20        0.34      1.57 o 
  -4  -2   9       14.03       16.34      2.37 o 
  -3  -2   9        7.85       11.50      1.90 o 
  -2  -2   9        2.75        4.17      1.42 o 
  -1  -2   9      123.96      122.47      4.79 o 
   0  -2   9       11.59       11.49      1.63 o 
   1  -2   9       26.66       26.93      1.90 o 
   2  -2   9       26.20       24.89      2.29 o 
   3  -2   9        0.06        2.86      1.31 o 
   4  -2   9        0.02        2.72      1.72 o 
  -4  -1   9        6.60        5.92      1.69 o 
  -3  -1   9       37.06       39.91      3.16 o 
  -2  -1   9      594.88      579.12     11.50 o 
  -1  -1   9        0.95        2.26      1.67 o 
   0  -1   9       13.76       14.81      3.21 o 
   1  -1   9        8.14        6.91      1.09 o 
   2  -1   9       12.26       12.16      1.45 o 
   3  -1   9       16.29       16.59      1.62 o 
   4  -1   9       27.98       23.61      2.32 o 
   5  -1   9        3.13        4.60      1.89 o 
  -4   0   9       98.92       98.11      4.98 o 
  -3   0   9      140.08      143.62      5.61 o 
  -2   0   9      167.77      171.28      5.76 o 
  -1   0   9        0.34        1.65      1.11 o 
   0   0   9       96.16       99.40      4.01 o 
   1   0   9        0.08        2.38      1.09 o 
   2   0   9        8.32        9.76      1.49 o 
   3   0   9       17.48       16.59      1.76 o 
   4   0   9       24.71       22.62      2.89 o 
   5   0   9        5.09        4.49      1.57 o 
  -4   1   9        1.91        4.72      1.99 o 
  -3   1   9       86.38       84.52      4.26 o 
  -2   1   9       98.76       96.12      4.24 o 
  -1   1   9      596.19      556.23     18.60 o 
   0   1   9        2.12        1.40      0.95 o 
   1   1   9        0.12        2.26      0.85 o 
   2   1   9       23.46       28.60      2.84 o 
   3   1   9       27.88       29.96      3.05 o 
   4   1   9        0.67        2.55      1.16 o 
   5   1   9        0.29        1.49      2.92 o 
  -4   2   9        8.40       12.49      1.92 o 
  -3   2   9      161.67      161.04      5.92 o 
  -2   2   9        0.29        1.61      1.62 o 
  -1   2   9      124.28      123.27      4.49 o 
   0   2   9      119.77      122.95      3.56 o 
   1   2   9        0.47        2.08      0.82 o 
   2   2   9       14.55       13.68      1.71 o 
   3   2   9       59.83       56.84      3.23 o 
   4   2   9        0.00        0.00      1.54 o 
   5   2   9       22.16       17.32      2.88 o 
  -4   3   9        3.36        1.78      1.50 o 
  -3   3   9        9.57        7.39      2.09 o 
  -2   3   9        1.92        2.96      1.21 o 
  -1   3   9       13.56       13.96      2.39 o 
   0   3   9      469.10      473.47     10.94 o 
   1   3   9       34.10       30.21      2.31 o 
   2   3   9       22.91       19.69      1.96 o 
   3   3   9        0.38        1.51      1.13 o 
   4   3   9        1.48        2.88      1.60 o 
   5   3   9        2.20        1.22      2.89 o 
  -4   4   9       10.23        9.08      1.85 o 
  -3   4   9       56.10       52.62      3.37 o 
  -2   4   9      119.24      121.62      4.79 o 
  -1   4   9        7.88       10.91      2.60 o 
   0   4   9       12.19       11.94      2.33 o 
   1   4   9        6.16        5.13      1.22 o 
   2   4   9       14.40       10.84      1.60 o 
   3   4   9       31.01       33.57      2.65 o 
   4   4   9        1.06        2.80      2.03 o 
   5   4   9       40.34       39.25      4.29 o 
  -4   5   9        5.42        5.64      1.72 o 
  -3   5   9       75.21       69.51      5.08 o 
  -2   5   9        6.55       11.03      4.67 o 
  -1   5   9       16.88       17.12      2.10 o 
   0   5   9        7.89        7.96      1.54 o 
   1   5   9       37.58       36.83      2.78 o 
   2   5   9        0.05        1.48      1.28 o 
   3   5   9        3.08        2.94      1.30 o 
   4   5   9        0.87        2.57      1.71 o 
  -3   6   9       30.51       33.01      3.81 o 
  -2   6   9        6.08        5.54      2.08 o 
  -1   6   9        7.03        8.15      2.03 o 
   0   6   9        0.01        2.63      1.74 o 
   1   6   9       26.83       32.26      3.26 o 
   2   6   9        1.61        1.94      1.31 o 
   3   6   9        3.43        3.93      1.46 o 
   4   6   9       12.41       13.16      2.79 o 
  -2   7   9       49.16       55.64      3.89 o 
  -1   7   9        3.46        5.76      1.86 o 
   0   7   9       86.40       78.66      4.42 o 
   1   7   9       50.15       41.35      4.00 o 
   2   7   9        0.00        0.88      1.33 o 
   3   7   9        0.00        0.69      1.55 o 
  -1   8   9        0.32        1.99      1.85 o 
   0   8   9        4.16        3.06      1.83 o 
   1   8   9        3.99        4.82      1.86 o 
  -1  -4  10       23.69       21.65      6.53 o 
   0  -4  10       24.14       29.54      3.86 o 
   1  -4  10       21.86       27.30      6.99 o 
   2  -4  10        1.14        2.88      2.00 o 
  -2  -3  10        3.66        5.47      2.20 o 
  -1  -3  10        3.99        7.04      2.13 o 
   0  -3  10        0.03        0.00      1.54 o 
   1  -3  10       15.26       16.42      2.83 o 
   2  -3  10       21.12       23.88      2.48 o 
   3  -3  10       16.12       16.85      4.92 o 
  -3  -2  10       20.19       21.57      2.55 o 
  -2  -2  10       73.28       71.73      4.06 o 
  -1  -2  10       65.65       54.70      3.40 o 
   0  -2  10      162.57      160.91      5.61 o 
   1  -2  10        0.13        5.17      2.36 o 
   2  -2  10        0.13        2.19      1.35 o 
   3  -2  10       33.29       43.80      3.17 o 
   4  -2  10        9.52       11.71      3.67 o 
  -3  -1  10       10.20        9.39      1.81 o 
  -2  -1  10        9.09       12.74      1.89 o 
  -1  -1  10       21.28       20.83      2.19 o 
   0  -1  10       23.70       24.90      2.36 o 
   1  -1  10        2.49        2.73      1.40 o 
   2  -1  10        7.78       10.53      1.42 o 
   3  -1  10       26.54       30.17      3.19 o 
   4  -1  10       11.23        8.77      2.07 o 
  -4   0  10        0.03        0.61      2.50 o 
  -3   0  10       10.55       11.24      1.87 o 
  -2   0  10       52.86       56.04      3.49 o 
  -1   0  10        2.67        3.03      1.29 o 
   0   0  10       60.58       55.98      3.22 o 
   1   0  10       48.67       47.01      3.70 o 
   2   0  10        1.41        2.96      1.02 o 
   3   0  10        5.58        4.69      1.19 o 
   4   0  10       10.75       11.59      1.78 o 
  -4   1  10        0.68        2.24      2.09 o 
  -3   1  10       28.80       26.17      2.57 o 
  -2   1  10       75.41       76.81      4.01 o 
  -1   1  10      376.04      382.77      8.76 o 
   0   1  10       20.92       17.40      1.86 o 
   1   1  10       88.21       78.91      2.99 o 
   2   1  10        7.79        8.12      1.18 o 
   3   1  10        3.75        8.12      1.28 o 
   4   1  10        0.00        4.49      1.86 o 
  -4   2  10        0.04        1.84      1.48 o 
  -3   2  10       71.09       61.11      3.81 o 
  -2   2  10       27.37       26.54      2.74 o 
  -1   2  10        0.03        0.00      1.07 o 
   0   2  10       77.03       76.11      4.49 o 
   1   2  10        6.08        8.94      1.50 o 
   2   2  10        3.32        6.05      1.37 o 
   3   2  10       24.78       24.94      2.32 o 
   4   2  10       12.17        8.68      2.03 o 
  -4   3  10        8.18        6.07      1.79 o 
  -3   3  10        2.56        3.99      1.48 o 
  -2   3  10       30.03       34.16      4.62 o 
  -1   3  10       81.58       74.06      3.60 o 
   0   3  10        5.41        5.50      2.03 o 
   1   3  10      130.44      129.22      4.88 o 
   2   3  10       12.86       13.70      2.36 o 
   3   3  10        0.52        1.85      1.88 o 
   4   3  10       12.31       13.14      2.67 o 
  -4   4  10       13.03       10.82      2.08 o 
  -3   4  10       24.00       28.38      2.71 o 
  -2   4  10       31.76       36.61      3.91 o 
  -1   4  10        0.27        0.82      1.79 o 
   0   4  10        8.85       11.81      1.83 o 
   1   4  10       31.93       34.51      2.68 o 
   2   4  10        2.74        3.25      1.36 o 
   3   4  10        8.30        6.17      1.73 o 
   4   4  10        0.12        0.50      3.75 o 
  -3   5  10        0.14        0.00      2.29 o 
  -2   5  10       81.20       83.58      5.81 o 
  -1   5  10      121.14      126.76      7.04 o 
   0   5  10      180.01      179.08      6.12 o 
   1   5  10       21.66       20.51      2.36 o 
   2   5  10        0.52        1.23      1.22 o 
   3   5  10        0.24        2.04      1.46 o 
   4   5  10        0.06        0.07      1.58 o 
  -3   6  10        0.10        2.40      1.95 o 
  -2   6  10       66.40       71.43      5.50 o 
  -1   6  10       12.27       15.59      2.21 o 
   0   6  10       17.21       17.90      2.31 o 
   1   6  10        0.00        1.04      1.40 o 
   2   6  10       11.37       11.64      1.92 o 
   3   6  10        0.00        0.91      1.42 o 
  -2   7  10        1.38        8.49      2.43 o 
  -1   7  10        9.58       14.85      2.33 o 
   0   7  10        0.44        2.21      2.28 o 
   1   7  10      105.61      115.62      6.59 o 
   2   7  10        0.37        0.00      1.66 o 
  -1  -3  11       35.71       36.03      4.09 o 
   0  -3  11        1.37        0.93      3.43 o 
   1  -3  11       15.78       20.66      3.17 o 
   2  -3  11        1.50        4.08      2.44 o 
  -2  -2  11       57.14       60.93      3.92 o 
  -1  -2  11        0.41        2.93      1.45 o 
   0  -2  11        0.66        2.10      1.92 o 
   1  -2  11       44.33       43.83      4.13 o 
   2  -2  11        0.73        0.63      1.64 o 
   3  -2  11        3.57        4.39      1.66 o 
  -3  -1  11        2.02        1.79      2.34 o 
  -2  -1  11        5.56        6.55      1.61 o 
  -1  -1  11       93.41       87.17      4.41 o 
   0  -1  11        9.59        6.67      2.08 o 
   1  -1  11       55.43       54.99      4.99 o 
   2  -1  11        0.98        3.46      1.52 o 
   3  -1  11       12.77       16.15      3.55 o 
  -3   0  11       14.05       14.62      2.22 o 
  -2   0  11        1.56        2.80      1.41 o 
  -1   0  11       31.37       28.68      2.53 o 
   0   0  11       20.28       17.32      2.26 o 
   1   0  11        3.18        4.18      1.44 o 
   2   0  11       26.40       25.12      2.03 o 
   3   0  11        1.04        3.14      1.46 o 
   4   0  11        2.43        1.85      1.97 o 
  -3   1  11        6.07        7.01      1.70 o 
  -2   1  11      129.77      127.42      7.12 o 
  -1   1  11       45.84       42.24      3.67 o 
   0   1  11       82.07       81.87      4.02 o 
   1   1  11       22.21       27.96      2.81 o 
   2   1  11       28.63       36.53      2.86 o 
   3   1  11        1.11        2.39      1.50 o 
   4   1  11        0.78        3.84      1.96 o 
  -3   2  11        1.06        2.23      1.54 o 
  -2   2  11       20.92       23.90      2.43 o 
  -1   2  11      126.94      143.97      5.43 o 
   0   2  11        0.22        0.00      1.73 o 
   1   2  11        5.57        3.82      1.92 o 
   2   2  11        2.41        5.72      1.49 o 
   3   2  11        0.03        3.55      1.39 o 
   4   2  11        0.85        2.96      1.97 o 
  -3   3  11        8.17        8.72      1.94 o 
  -2   3  11       57.29       60.14      3.72 o 
  -1   3  11       95.88      106.57     10.09 o 
   0   3  11       87.54       81.47      5.59 o 
   1   3  11        2.84        4.96      1.45 o 
   2   3  11        0.51        2.78      1.36 o 
   3   3  11        9.15        8.81      1.69 o 
   4   3  11       13.64       15.54      2.81 o 
  -3   4  11       24.68       31.50      5.93 o 
  -2   4  11        3.20        4.54      1.93 o 
  -1   4  11        1.73        4.70      2.13 o 
   0   4  11       35.52       40.80      4.87 o 
   1   4  11       51.35       41.88      3.09 o 
   2   4  11       37.57       34.99      2.84 o 
   3   4  11        0.34        0.13      1.36 o 
   4   4  11        0.11        0.56      1.88 o 
  -3   5  11       15.63       20.23      3.35 o 
  -2   5  11        0.10        0.00      3.37 o 
  -1   5  11       45.69       49.27      4.67 o 
   0   5  11       27.62       37.12      4.02 o 
   1   5  11       14.72       11.35      1.88 o 
   2   5  11        0.34        0.79      2.36 o 
   3   5  11        1.79        5.43      1.50 o 
  -2   6  11        0.60        2.10      1.93 o 
  -1   6  11       17.56       20.66      5.14 o 
   0   6  11       50.97       51.36      3.70 o 
   1   6  11        0.15        0.34      1.40 o 
   2   6  11        3.13        7.28      2.10 o 
  -1   7  11        0.74        0.00      2.21 o 
   0   7  11        0.80        4.87      1.89 o 
   1   7  11       24.34       25.55      2.82 o 
  -1  -2  12       20.92       25.67      3.54 o 
   0  -2  12       26.58       26.65      3.54 o 
   1  -2  12        3.04        0.00      2.08 o 
  -2  -1  12        0.38        4.97      1.70 o 
  -1  -1  12      110.13      107.62      6.89 o 
   0  -1  12        0.82        5.02      1.58 o 
   1  -1  12       15.73       17.13      2.20 o 
   2  -1  12        8.70       11.47      2.38 o 
  -2   0  12        0.11        1.09      1.53 o 
  -1   0  12        0.77        3.85      1.63 o 
   0   0  12       11.85       13.98      2.09 o 
   1   0  12        3.01        5.21      1.72 o 
   2   0  12        0.00        4.81      1.82 o 
   3   0  12        0.39        2.77      1.64 o 
  -2   1  12        0.02        0.00      1.42 o 
  -1   1  12        3.63        5.08      1.54 o 
   0   1  12        7.91       12.58      2.02 o 
   1   1  12       11.39       14.05      2.84 o 
   2   1  12        0.08        5.51      3.41 o 
   3   1  12        7.82       10.61      1.91 o 
  -3   2  12       44.87       53.44      3.91 o 
  -2   2  12        7.47        6.66      1.97 o 
  -1   2  12       85.24       90.77     11.30 o 
   0   2  12      102.31      109.55      6.77 o 
   1   2  12       33.13       41.12      4.26 o 
   2   2  12       35.81       36.73      4.17 o 
   3   2  12        0.43        5.27      1.81 o 
  -2   3  12        1.04        3.81      2.48 o 
  -1   3  12        7.56       10.07      2.68 o 
   0   3  12       30.48       29.27      3.70 o 
   1   3  12        0.47        1.25      2.20 o 
   2   3  12        3.86        8.20      1.79 o 
   3   3  12        0.98        4.98      1.69 o 
  -2   4  12       19.26       22.13      3.45 o 
  -1   4  12        0.01        0.00      2.67 o 
   0   4  12        8.81       12.36      5.54 o 
   1   4  12        5.39        3.60      2.37 o 
   2   4  12        3.26        3.02      1.50 o 
   3   4  12       12.13       15.59      2.23 o 
  -2   5  12        2.59        5.88      2.31 o 
  -1   5  12        3.44        1.26      1.84 o 
   0   5  12       13.82       12.34      2.77 o 
   1   5  12       53.27       59.14      5.17 o 
   2   5  12        3.82        3.23      1.67 o 
  -1   6  12        1.47        3.19      2.32 o 
   0   6  12       30.36       31.92      8.05 o 
   1   6  12        1.97        2.92      1.73 o 
  -1   0  13       11.58       17.31      2.25 o 
   0   0  13       15.79       16.88      2.26 o 
   1   0  13        7.66        8.60      1.96 o 
  -1   1  13       11.63        9.06      2.82 o 
   0   1  13        8.61       11.88      2.78 o 
   1   1  13        0.62        0.00      1.92 o 
   2   1  13        3.09        5.46      4.24 o 
  -1   2  13        0.49        0.00      1.92 o 
   0   2  13       33.66       34.46      5.14 o 
   1   2  13       12.99       19.05      3.21 o 
   2   2  13        1.33        4.91      2.31 o 
  -1   3  13        3.85        6.44      2.59 o 
   0   3  13       27.12       30.28      4.11 o 
   1   3  13       29.15       35.81      4.22 o 
   2   3  13        2.60        0.88      2.21 o 
  -1   4  13        0.74        0.00      2.15 o 
   0   4  13       15.33       15.01      3.13 o 
   1   4  13        2.52        0.00      4.42 o 
   2   4  13        0.26        1.74      3.61 o 
   0   5  13        3.34        6.12      2.73 o 
                                                 
